# Supplementary material for: A unique coral biomineralization pattern has resisted 40 million years of major ocean chemistry change
Source: Sci Rep. 2016 Jun 15;6:27579. doi: 10.1038/srep27579 (PMC4908604; doi:10.1038/srep27579)
Supplement: Supplementary Table 1 [file srep27579-s1.xls]

## Sheet: Sheet1
Collection number	Genus	Species	Locality Name	Age	References
ZPAL H.27/15(C104) (R54834)	Acropora	solanderi	Paris Basin (France)	Lutetian (Eocene) (47.8 - 41.2 my)	Wallace and Rosen 2006; Wallace 2008
ZPAL H.27/16(C102) (R54835)	Acropora	solanderi	Paris Basin (France)	Lutetian (Eocene) (47.8 - 41.2 my)	Wallace and Rosen 2006; Wallace 2008
ZPAL H.27/17(C103) (R54836)	Acropora	solanderi	Paris Basin (France)	Lutetian (Eocene) (47.8 - 41.2 my)	Wallace and Rosen 2006; Wallace 2008
R54830	Acropora	sp.	St. Avit (France)	Lutetian (Eocene) (47.8 - 41.2 my)	Wallace and Rosen 2006; Wallace 2008
R54829	Acropora	sp.	St. Avit (France)	Lutetian (Eocene) (47.8 - 41.2 my)	Wallace and Rosen 2006; Wallace 2008
ZPAL H.27/18(C100) (R55687c)	Acropora	alvarezi	Auvers-sur-Oise (N France)	Bartonian (Eocene) (41.2 - 37.8 my)	Wallace and Rosen 2006; Wallace 2008
ZPAL H.27/19(C99) (R45677)	Acropora	wilsonae	Auvers-sur-Oise (N France)	Bartonian (Eocene) (41.2 - 37.8 my)	Wallace and Rosen 2006; Wallace 2008
ZPAL H.27/20(C21) (FAB 132)	Acropora	sp.	Saint-Paul- lès-Dax, Aquitaine (SW France)	Chattian (Oligocene) (28.1 - 23.0 my)	Cahuzac and Poignant 2002; Cahuzac and Janssen 2010
ZPAL H.27/21(C47) (ABB 212)	Acropora	sp.	Saint-Paul- lès-Dax, Aquitaine (SW France)	Chattian (Oligocene) (28.1 - 23.0 my)	Cahuzac and Poignant 2002; Cahuzac and Janssen 2010
ZPAL H.27/22(C74) (O-M 006)	Acropora	anglica	Carrière Vives, Aquitaine (SW France)	Aquitanian (Miocene) (23.0 - 20.4 my)	Cahuzac and Janssen 2010
ZPAL H.27/23(C54) (AJ8)	Acropora	sp.	Carrière Vives, Aquitaine (SW France)	Aquitanian (Miocene) (23.0 - 20.4 my)	Cahuzac and Janssen 2010
ZPAL H.27/24(C55) (AJ8)	Acropora	sp.	Carrière Vives, Aquitaine (SW France)	Aquitanian (Miocene) (23.0 - 20.4 my)	Cahuzac and Janssen 2010
ZPAL H.27/25(C73) (O-M 035 )	Acropora	roemeri	Valle Ceppi, Torino Hills (NW Italy)	Burdigalian (Miocene) (20.4 - 15.9 my)	Festa et al. 2010; Zunino 2007
ZPAL H.27/26(C52) (AJ5)	Acropora	lavandulina	Valle Ceppi, Torino Hills (NW Italy)	Burdigalian (Miocene) (20.4 - 15.9 my)	Festa et al. 2010; Zunino 2007
ZPAL H.27/27(C59) (AJ7)	Acropora	roemeri	Valle Ceppi, Torino Hills (NW Italy)	Burdigalian (Miocene) (20.4 - 15.9 my)	Festa et al. 2010; Zunino 2007
ZPAL H.27/28(C56) (AJ6)	Acropora	exarata	Valle Ceppi, Torino Hills (NW Italy)	Burdigalian (Miocene) (20.4 - 15.9 my)	Festa et al. 2010; Zunino 2007
ZPAL H.27/29(C58)	Acropora	lavandulina	Valle Ceppi, Torino Hills (NW Italy)	Burdigalian (Miocene) (20.4 - 15.9 my)	Festa et al. 2010; Zunino 2007
ZPAL H.27/30(C53)	Acropora	lavandulina	Valle Vergnana, Torino Hills (NW Italy)	Burdigalian (Miocene) (20.4 - 15.9 my)	Festa et al. 2010; Zunino 2007
ZPAL H.27/31(C57)	Acropora	roemeri	Valle Vergnana, Torino Hills (NW Italy)	Burdigalian (Miocene) (20.4 - 15.9 my)	Festa et al. 2010; Zunino 2007
ZPAL H.27/32(C60)	Acropora	lavandulina	Valle Vergnana, Torino Hills (NW Italy)	Burdigalian (Miocene) (20.4 - 15.9 my)	Festa et al. 2010; Zunino 2007
ZPAL H.27/33(C61)	Acropora	lavandulina	Valle Vergnana, Torino Hills (NW Italy)	Burdigalian (Miocene) (20.4 -15.9 my)	Festa et al. 2010; Zunino 2007
