# Supplementary material for: A unique coral biomineralization pattern has resisted 40 million years of major ocean chemistry change
Source: Sci Rep. 2016 Jun 15;6:27579. doi: 10.1038/srep27579 (PMC4908604; doi:10.1038/srep27579)
Supplement: Supplementary Table 2 [file srep27579-s2.xls]

## Sheet: Sheet1
	Original Registration Number	SEM stubs, thin-sections (numbers of subsamples)	Genus	Species	Locality Name	Locality Remarks	Field Coll Longitude from	Field Coll Latitude from	Field Coll Depth from	Field Coll Depth to	Accession Date	Acquisition Date	Identifier
1	G33027	ZPAL H.25/72(550A)	Alveopora	allingi	Great Palm Island	location west of south-east cape;slope steep;exp: moderate;curr moderate;substrate fringing reef and sand	146° 34' 0" East	18° 43' 0" South	18m (59 1/16')	20m (65 5/8')	1990-06-04	1990-06-04	Dr Wallace, Carden
2	G33028	ZPAL H.25/73(550B)	Alveopora	allingi	Palm Island transect						1990-06-04	1990-06-04	Dr Wallace, Carden
3	G46038	ZPAL H.25/74(531A)	Acropora	aspera	Magnetic Island	Orange electical tape. Coral used in breeding trials.	146° 49' 0" East	19° 11' 0" South	2m (6 9/16')	5m (16 3/8')	1994-01-21	1994-01-22	Dr Wallace, Carden
4	G49280	ZPAL H.25/75(531B)	Acropora	aspera	Indonesia, C Sulawesi, Togian Is, Pulau Sendiri	Dive #4.8A. Reef flat. Shallow rubble based reef flat. Tiny sand cay with lighthouse, a contained lagoon & a circular reef about 750m diameter. Pinky/cream.	122° 56' 0" East	0° 28' 0" South	0.5m (1 5/8')	1m (3 1/4')	1995-09-01	1995-08-02	Dr Wallace, Carden
5	G51788	ZPAL H.25/76(537A)	Acropora	austera	Mauritius, Albion, Petite Riviere Bay	Reef flat. Pale brown, 25cm.	57° 23' 0" East	20° 12' 0" South	2m (6 9/16')	2m (6 9/16')	1996-09-25	1996-09-22	Pillay, Ruby Moothien
6	G52229	ZPAL H.25/77(537B)	Acropora	austera	South China Sea, Macclesfield Banks, Pigmy Shoal	Pigmy Shoal, bottom consisted of sand patches separated by hard coral mounds.	114° 48' 0" East	16° 12' 0" North	12m (39 3/8')	24.5m (80 3/8')	1997-02-11	1997-02-11	Dr Wallace, Carden
7	G40705	ZPAL H.25/78(549)	Isopora	brueggemanni	Micronesia, Yap, Gagil Beach	(Patch reefs in Yap Lagoon) site#1. Top and slope of bommie. Branching, cream.	138° 11' 0" East	9° 33' 0" North	1m (3 1/4')	4m (13 1/8')	1992-07-07	1992-07-08	Dr Wallace, Carden
8	G54480	ZPAL H.25/12(545)	Acropora	cervicornis	USA, Florida Keys, American Shoal, Looe Key NMS	NMS = National Marine Sanctuary. Brown, white tips.	81° 25' 0" West	24° 38' 0" North	3m (9 13/16')	4m (13 1/8')	1998-01-21	1998-01-15	Dr Wallace, Carden
9	G58910	ZPAL H.25/79(548)	Isopora	crateriformis	New Caledonia, Passe de Poume	Outer slope, 400m south of the Pass.	163° 53' 0" East	20° 16' 0" South	30m (98 7/16')	30m (98 7/16')	2005-07-06	2005-07-06	Dr Wallace, Carden
10	G52185	ZPAL H.25/80(543A)	Acropora	divaricata	South China Sea, Pratas Reef	Near tug wreck.	116° 46' 0" East	20° 35' 0" North	3m (9 13/16')	5m (16 3/8')	1996-02-05	1997-02-05	Dr Wallace, Carden
11	G54821	ZPAL H.25/81(543B)	Acropora	divaricata	Kiribati, Gilbert Islands, Tarawa Atoll	Patch reef off Bikenamori Islet, 100m seaward of T10. Tan.	172° 54' 0" East	1° 33' 0" North	1m (3 1/4')	3m (9 13/16')	1998-04-17	1998-04-10	Dr Wallace, Carden
12	G47706	ZPAL H.25/82(534A)	Acropora	echinata	Indonesia, North Sulawesi, Nain Island	Reef front - Gently sloping to 25m, then a steeper drop-off.	124° 48' 0" East	1° 46' 0" North	12m (39 3/8')	12m (39 3/8')	1994-08-09	1994-06-07	Dr Wallace, Carden
13	G50343	ZPAL H.25/83(534-B)	Acropora	echinata	Indonesia, East Kalimantan, Karang Tababinga	Dive #4.33. Fairly steep slope with light, matted and dense coral cover. Grey, yellow tips.	118° 14' 0" East	2° 16' 0" North	9m (29 1/2')	9m (29 1/2')	1995-12-06	1995-10-16	Dr Wallace, Carden
14	G60793	ZPAL H.25/84(538-A)	Acropora	elegans	Indonesia, W Papua, Teluk Sanggala	Locality: Trip - Fak Fak, Kaimana Region. Conservation International/LIPI Birdshead Seascape Collection.	132° 49' 54" East	3° 56' 12" South	25m (82')	25m (82')	2008-04-23	2008-04-23	Dr Wallace, Carden
15	G59381	ZPAL H.25/85(538B)	Acropora	elegans	Indonesia, N Sulawesi, Sangihe Is, P Batuwingkong	P = Pulau. Locality: Sangihe, Pulau Batuwingkong	125° 39' 12" East	3° 31' 42" North	40m (131 1/4')	40m (131 1/4')	2006-03-16	2006-03-16	Dr Wallace, Carden
16	G27053	ZPAL H.25/86(802)	Acropora	florida	Palm Island Group, between Fantome and Orpheus Is	in channel	146° 30' 0" East	18° 40' 0" South	0m (0')	9m (29 1/2')	1988-09-14	1988-09-14	Dr Wallace, Carden
17	G51302	ZPAL H.25/87(800)	Anacropora	forbesi	Great Detached Reef	location front, below crest;slope steep;exposure strong;substrate cemented reef rock	144° 0' 0" East	11° 42' 0" South	5m (16 3/8')		1996-06-06	1996-06-06	Veron, J
18	G53591	ZPAL H.25/89(535A)	Acropora	muricata	Papua New Guinea, Madang	Taken from near where LOC2 cores were taken - appears on the transect in small amounts.	145° 45' 0" East	5° 15' 0" South	1.5m (4 15/16')	2m (6 9/16')	1997-09-30	1997-09-30	Dr Wallace, Carden
19	G52846	ZPAL H.25/90(535B)	Acropora	muricata	Papua New Guinea, Bootless Bay, Padana Nahua	Dive # 1.24. Reef top. Sunken barrier reef. Blue.	147° 17' 0" East	9° 35' 0" South	4m (13 1/8')	4m (13 1/8')	1997-06-04	1997-06-04	Dr Wallace, Carden
20	G56051	ZPAL H.25/91(533A)	Acropora	horrida	Thailand, Surin Is, South Surin I, Pac Kard Bay	Dive 18. West Thailand. South tip of south Surin Island. Densely covered gentle slope. Blue grey.	97° 52' 36" East	9° 22' 36" North	11m (36 1/16')	11m (36 1/16')	2002-10-17	2002-10-17	Dr Wallace, Carden
21	G50818	ZPAL H.25/92(533B)	Acropora	horrida	Indonesia, S Sulawesi, Kapoposan	l/w wall. dendritic.	118° 59' 0" East	4° 40' 0" South	3m (9 13/16')	3m (9 13/16')	1995-01-30	1995-10-29	Dr Wallace, Carden
22	G49080	ZPAL H.25/93(546A)	Acropora	humilis	Lizard Island		145° 30' 0" East	14° 42' 0" South			1995-08-18	1995-07-29	Dr Wallace, Carden
23	G49103	ZPAL H.25/94(546B)	Acropora	humilis	Indonesia, North Sulawesi, Tg Dodepo	Dive #4.7. Rounded, steep slope (solid) finging the coast of NE Sulawesi (well into the Gulf). Brown, blue tips.	123° 55' 0" East	0° 20' 0" North	3m (9 13/16')	3m (9 13/16')	1995-08-22	1995-07-30	Dr Wallace, Carden
24	G40837	ZPAL H.25/95(536A)	Acropora	hyacinthus	Timor Sea, Cartier Reef		123° 33' 0" East	12° 32' 0" South	2m (6 9/16')	3.5m (11 1/2')	1992-08-10	1992-08-11	Dr Wallace, Carden
25	G37372	ZPAL H.25/96(536B)	Acropora	hyacinthus	Magnetic Island		146° 50' 0" East	19° 8' 0" South			1991-12-04	1991-12-04	Dr Wallace, Carden
26	G48318	ZPAL H.25/97(540A)	Acropora	latistella	GBR, Lizard Island, North Reef	NC1.2 = Reef crest #1, Tr. #2. Smooth appearance, light brown bottlebrush/table. Yellow axials.	145° 27' 0" East	14° 39' 0" South	0m (0')	2m (6 9/16')	1994-10-20	1994-09-19	Wolstenholme, Jacqueline
27	G54668	ZPAL H.25/98(540B)	Acropora	latistella	Niue, Namoui	Outer reef slope off Namoui, just S of Makapu Pt. Brown with whitish corallites and bit of yellow on axial corallites.	169° 55' 0" West	19° 0' 0" South	15m (49 3/16')	15m (49 3/16')	1998-03-05	1998-02-26	Dr Wallace, Carden
28	G59991	ZPAL H.25/99(541A)	Acropora	loripes	Maldives, North Male Atoll, Kuda Thila	Site #: 11. This was a pinnacle towards the western side of transect. Brown, yellow tips.	73° 22' 48" East	4° 24' 12" North	20m (65 5/8')	20m (65 5/8')	2007-02-23	2007-02-23	Dr Wallace, Carden
29	G41160	ZPAL H.25/100(541B)	Acropora	loripes	Timor Sea, Hibernia Reef	Sandy bottom on inner reef slope.	123° 21' 0" East	11° 59' 0" South	22m (72 3/16')		1993-01-15	1993-01-16	Dr Wallace, Carden
30	G54621	ZPAL H.25/101(544A)	Acropora	lovelli	Pitcairn Group, Oeno Atoll	Transect ONO NW 3.	131° 10' 0" West	24° 0' 0" South	0.5m (1 5/8')	0.5m (1 5/8')	1998-02-11	1998-02-04	Dr Wallace, Carden
	G35705	ZPAL H.25/102(544B)	Acropora	lovelli	Cook Islands, Aitutaki	locality 279, SW lagoon, in coral ridge area	159° 50' 0" West	18° 50' 0" South	3m (9 13/16')	3m (9 13/16')	1991-05-14	1991-05-14	Dr Wallace, Carden
31	G31822	ZPAL H.25/103(799)	Astreopora	myriophthalma	Marion Reef	Location first pinnacle, lagoon;slope steep;exposure moderate;substrate eroded reef sloping to sand;	152° 17' 0" East	19° 5' 0" South	10m (32 13/16')	25m (82')	1990-03-05	1990-03-05	Dr Wallace, Carden
32	G35621	ZPAL H.25/104(542A)	Acropora	nasuta	Papua New Guinea, Huon Gulf, Salamaua	near white beacon in bay	147° 0' 0" East	7° 0' 0" South	10m (32 13/16')	10m (32 13/16')	1991-04-23	1991-04-23	Dr Wallace, Carden
33	G35125	ZPAL H.25/105(542B)	Acropora	nasuta	Orpheus Island, Pioneer Bay, South Point		146° 29' 0" East	18° 36' 0" South			1991-01-02	1991-01-02	Dr Wallace, Carden
34	G49044	ZPAL H.25/106(547)	Isopora	palifera	New Caledonia, Tiam 'Bouene Islet		164° 2' 0" East	20° 25' 0" South	5m (16 3/8')	5m (16 3/8')	1995-08-09	1995-07-26	Dr Wallace, Carden
35	G54651	ZPAL H.25/107(539A)	Acropora	plumosa	Papua New Guinea, Kimbe Bay, Jonsalina Crater		150° 8' 0" East	5° 19' 0" South	15m (49 3/16')	15m (49 3/16')	1998-03-04	1998-02-25	Dr Wallace, Carden
36	G54652	ZPAL H.25/108(539B)	Acropora	plumosa	Papua New Guinea, Kimbe Bay, Jonsalina Crater		150° 8' 0" East	5° 19' 0" South	15m (49 3/16')	15m (49 3/16')	1998-03-04	1998-02-25	Dr Wallace, Carden
37	G51214	ZPAL H.25/109(532A)	Acropora	robusta	Samoa (American), Tutuila, Auasi Bay	Outer reef SW sector.	170° 48' 0" West	14° 20' 0" South			1996-04-18	1996-03-24	Dr Wallace, Carden
38	G58728	ZPAL H.25/110(532B)	Acropora	robusta	New Caledonia, Mato	Outer slope.	166° 38' 0" East	22° 40' 0" South	11m (36 1/16')	11m (36 1/16')	2005-06-10	2005-06-10	Dr Wallace, Carden
39	G55224	ZPAL H.25/111(803)	Acropora	rudis	Sri Lanka, Hikkaduwa, Boulder Reef	Hikkaduwa north of Rocky islets (Boulder Reef). General Lat. and Long. - exact location not given.	80° 50' 0" East	7° 30' 0" North	13m (42 5/8')	13m (42 5/8')	1998-11-27	1998-11-20	Dr Wallace, Carden
40	G41090	ZPAL H.25/112(529A)	Acropora	selago	Palm Group, Orpheus Island, Pioneer Bay	Spawning specimens. DNA samples also taken for project with Barbara Best.	146° 29' 0" East	18° 36' 0" South	0m (0')	0m (0')	1993-01-11	1993-01-12	Dr Wallace, Carden
41	G46986	ZPAL H.25/113(529B)	Acropora	selago	Indonesia, Bali, Pulaki	Copper brown, white tips. No eggs.	114° 27' 0" East	8° 6' 0" South	1m (3 1/4')	1m (3 1/4')	1994-05-04	1994-04-28	Dr Wallace, Carden
42	G35897	ZPAL H.25/114(530A)	Acropora	tenuis	Papua New Guinea, Madang	Blue tips	145° 45' 0" East	5° 15' 0" South	2m (6 9/16')		1991-08-21	1991-08-21	Dr Wallace, Carden
43	G51823	ZPAL H.25/115(530B)	Acropora	tenuis	Mauritius, Balaclava, Baie Aux Tortues	Reef flat. Brownish.	57° 30' 0" East	20° 8' 0" South	2m (6 9/16')	3m (9 13/16')	1996-10-09	1996-10-09	Pillay, Ruby Moothien
44	G31424	ZPAL H.25/116(804)	Montipora	verrucosa	Magdelaine Cay	location outer slope;exposure strong;substrate consolidated rock mixed with sand	150° 17' 0" East	16° 36' 0" South	10m (32 13/16')	25m (82')	1990-02-05	1990-02-05	Dr Wallace, Carden
45	G33326	ZPAL H.25/117(801)	Acropora	verweyi	Fitzroy Reef	location southeast, outer slope;substrate rock sloping to sand	152° 9' 0" East	23° 38' 0" South	3m (9 13/16')	12m (39 3/8')	1990-07-31	1990-07-31	Dr Wallace, Carden
46		ZPAL H.25/118(966)	Acropora	eurystoma	Gulf of Aqaba, Red Sea	coral reef near the Inter-University Institute (IUI) in Eilat	34°55'11.2" East	29°30'19.7" North	3m (9 13/16')	4m (13 1/8')	2011-06-14	2011-06-14	Dr Eldad Gutner-Hoch
