# Supplementary material for: A unique coral biomineralization pattern has resisted 40 million years of major ocean chemistry change
Source: Sci Rep. 2016 Jun 15;6:27579. doi: 10.1038/srep27579 (PMC4908604; doi:10.1038/srep27579)
Supplement: Supplementary Table 3 [file srep27579-s3.xls]

## Sheet: Arkusz1
Species of Acropora	Measurements												Mean	Standard deviation
	1.872	2.686	2.024	1.638	2.043	1.895	1.553	2.027	1.896	2.297
Acropora rudis	12.7053	18.2299	13.7369	11.1171	13.8659	12.8614	10.5402	13.7573	12.8682	15.5898			13.5272	2.18238
ZPAL H.25/111(803)
	2.17	2.179	2.585	3.892	1.408	1.408	1.191	1.106	1.661	1.55
Acropora humilis	11.3672	11.4144	13.5411	20.3876	7.37559	7.37559	6.23887	5.79361	8.70089	8.11943			10.0314	4.41137
ZPAL H.25/93(546A)
	3.352	2.013	2.155	1.577	1.826	1.714	2.275	1.884	1.685	1.92
Acropora nasuta	21.2018	12.7324	13.6306	9.9747	11.5497	10.8412	14.3896	11.9165	10.6578	12.1442			12.9039	3.21257
ZPAL H.25/104(542A)
	8.323	11.58	6.944	5.172	7.436	8.331	4.846	6.435	5.449	4.894
Acropora divaricata	29.742	41.3808	24.8142	18.482	26.5723	29.7706	17.317	22.9953	19.4718	17.4886			24.8035	7.5145
ZPAL H.25/80(543A)
	2.088	2.849	2.183	2.568	2.838	2.838	2.379	3.174	2.303	2.838
Acropora lovelli	10.3891	14.1755	10.8618	12.7774	14.1208	14.1208	11.837	15.7926	11.4589	14.1208			12.9655	1.76709
ZPAL H.25/101(544A)
	1.306	1.339	1.353	1.772	1.653	1.565	1.308	1.767	1.174	2.08
Acropora verweyi	8.81242	9.03509	9.12955	11.9568	11.1538	10.5601	8.82591	11.9231	7.92173	14.0351			10.3354	1.91852
ZPAL H.25/117(801)
	1.936	2.427	3.22	3.065	2.345	2.846	3.765	1.686	2.149	2.317
Acropora cervicornis	17.8433	22.3687	29.6774	28.2488	21.6129	26.2304	34.7005	15.5392	19.8065	21.3548			23.7382	5.8832
ZPAL H.25/12(545)
	1.681	1.611	1.628	1.465	1.976	2.267	1.415	1.446	1.907	1.907
Acropora muricata	10.6271	10.1846	10.2921	9.2616	12.4921	14.3318	8.94551	9.14148	12.0559	12.0559			10.9388	1.7487
ZPAL H.25/89(535A)
	4.117	3.277	3.807	3.828	5.06	3.565	3.83	4.961	3.853	2.877
Acropora robusta	26.0273	20.7169	24.0675	24.2003	31.9889	22.5376	24.2129	31.363	24.3583	18.1881			24.7661	4.2582
ZPAL H.25/109(532A)
	7.178	6.13	5.436	7.825	8.105	6.359	7.908	6.05	7.391	5.837
Acropora horrida	37.6008	32.1111	28.4756	40.99	42.4568	33.3106	41.4248	31.692	38.7166	30.5762			35.7355	5.07949
ZPAL H.25/110(532B)
	7.054	4.587	5.354	9.195	7.731	9.099	8.302	6.177	8.672	7.246
Acropora plumosa	43.6943	28.413	33.164	56.9561	47.8878	56.3615	51.4247	38.2619	53.7166	44.8835			45.4763	9.76215
ZPAL H.25/107(539A)
	6.214	7.795	7.365	6.199	5.33	8.17	6.847	6.564	8.557	9.159
Acropora elegans	32.3646	40.599	38.3594	32.2865	27.7604	42.5521	35.6615	34.1875	44.5677	47.7031			37.6042	6.25903
ZPAL H.25/85(538B)
	2.055	1.854	2.2	2.359	2.267	1.086	1.7	2.092	2.253	2.267
Acropora loripes	13.3355	12.0311	14.2764	15.3082	14.7112	7.04737	11.0318	13.5756	14.6204	14.7112			13.0649	2.49639
ZPAL H.25/99(541A)
	5.126	3.629	2.784	3.662	3.999	4.147	3.752	3.969	5.822	3.547
Acropora echinata	16.9567	12.0046	9.20939	12.1138	13.2286	13.7182	12.4115	13.1293	19.259	11.7334			13.3764	2.83026
ZPAL H.25/82(534A)
	1.849	2.619	1.884	2.1	1.392	1.742	2.556	2.089	2.135	1.622
Acropora selago	13.4395	19.0362	13.6939	15.2638	10.1177	12.6617	18.5783	15.1839	15.5182	11.7895			14.5283	2.8086
ZPAL H.25/112(529A)
	2.647	2.696	2.466	2.579	2.851	3.083	2.402	2.557	2.696	3.472
Acropora aspera	13.8659	14.1226	12.9178	13.5097	14.9345	16.1498	12.5825	13.3944	14.1226	18.1875			14.3787	3.51684
ZPAL H.25/74(531A)
	4.976	4.334	4.722	2.902	4.521	4.339	4.174	3.527	4.131	4.795
Acropora florida	10.2924	10.4829	9.58861	10.028	11.0856	11.9877	9.33976	9.94245	10.4829	13.5003			10.6731	1.24777
ZPAL H.25/86(802)
	2.008	1.523	1.63	1.765	1.891	1.944	2.216	1.347	1.407	1.703
Acropora hyacinthus	10.5186	7.978	8.5385	9.24568	9.90571	10.1833	11.6082	7.05605	7.37035	8.9209			9.13253	1.44961
ZPAL H.25/95(536A)
	3.285	2.529	1.625	2.939	2.649	2.844	2.852	3.141	3.714	2.387
Acropora latistella	17.208	13.2478	8.51231	15.3955	13.8764	14.8979	14.9398	16.4536	19.4552	12.5039			14.649	2.95201
ZPAL H.25/97(540A)
	4.229	4.74	4.825	4.288	3.528	4.898	4.841	3.261	3.648	3.611
Acropora eurystoma	26.7354	29.9659	30.5032	27.1084	22.3037	30.9647	30.6044	20.6158	23.0623	22.8284			26.4692	3.98281
ZPAL H.25/118(966)
